# Supplementary material for: Unraveling the contributions of prosodic patterns and individual traits on cross-linguistic perception of Spanish sentence modality
Source: PLoS One. 2024 Feb 29;19(2):e0298708. doi: 10.1371/journal.pone.0298708 (PMC10903904; doi:10.1371/journal.pone.0298708)
Supplement: S2 Appendix — (ZIP) [file pone.0298708.s002.zip]

Archive with 2 entries (2 files):
- S2 Appendix. Audio files/Audio clips.zip
- S2 Appendix. Audio files/Stimulus list with identifier.pdf
